# Supplementary material for: High-resolution microbiome profiling uncovers Fusobacterium nucleatum, Lactobacillus gasseri/johnsonii, and Lactobacillus vaginalis associated to oral and oropharyngeal cancer in saliva from HPV positive and HPV negative patients treated with surgery and chemo-radiation
Source: Oncotarget. 2017 Sep 7;8(67):110931–48. doi: 10.18632/oncotarget.20677 (PMC5762296; doi:10.18632/oncotarget.20677)
Supplement: Supplementary file 3 [file oncotarget-08-110931-s003.xlsx]

## Sheet: Sheet2
Supplementary Table 3. Patient characteristics for repeated samples analysis
Patient	Date Collected	Weeks	Age	Gender	Race	Histology	HPV	TNM	Smoker	Alcohol	Treatment	Surgical procedure
1	2005-07-14	1	61	M	W	Oropharynx	Positive	T2N2bM0	Non-smoker	Non-drinker	Surgery, then CRT	Neck dissection
1	2005-11-07	16.5714	61				Negative
1	2006-02-27	32.5714	61				Negative
5	2004-03-03	1	61	M	W	Oropharynx	Positive	TXN2bM0	Non-smoker	unk	Surgery, then CRT	Neck dissection, DL w/ bx
5	2004-06-14	14.7143	61				Positive
5	2005-08-29	77.7143	62				Positive
6	2005-05-10	1	66	M	W	Oropharynx	Positive	T2N2bM0	Non-smoker	Current	Surgery, then CRT	Neck dissection, DL w/ bx
6	2005-11-09	26.1429	67				Positive
6	2006-02-07	39	67				Positive
8	2004-11-12	1	54	M	W	Oropharynx	Negative	T2N2aM0	unk	unk	Surgery, then CRT	Tonsillectomy, neck dissection
8	2006-05-22	79.4286	55				Negative
9	2005-01-07	1	43	M	W	Oropharynx	Negative	T1N2bM0	unk	unk	Surgery, then CRT	biopsy, neck diss.
9	2006-11-28	98.5714	45				Negative
10	2005-10-13	1	36	M	W	Oral_Cavity	Negative	T3N2bM0	Non-smoker	Current	Surgery, then CRT	Partial glossectomy, neck dissection
10	2006-02-08	16.8571	36				Negative
10	2006-04-06	25	36				Negative
10	2006-12-27	46	37				Negative
12	2007-11-27	1	56	F	W	Oropharynx	Negative	T2N0M0	Non-smoker	Non-drinker	Surgery, then CRT	glossectomy, neck dissection
12	2009-03-26	69.2857	57				Negative
15	2009-02-20	1	62	M	W	Oropharynx	Negative	T3N0M0	unk	unk	CRT 3 yrs prior, then surgery	Total laryngectomy, total glossectomy, then salvage
15	2009-11-03	36.5714	63				Negative
17	2003-07-11	1	65	F	W	Oropharynx	Negative	T1-2N2aM0	Non-smoker	unk	Surgery, then CRT	Tonsillectomy
17	2009-11-25	332.714	65				Positive
17	2010-07-28	367.714	65				Positive
19	2010-11-24	1	55	M	W	Oral_Cavity	Negative	T1N0M0	Non-smoker	unk	Surgery	Partial glossectomy, selective neck dissection
19	2010-11-30	2	55				Negative
